# Supplementary material for: VPS13C regulates phospho-Rab10-mediated lysosomal function in human dopaminergic neurons
Source: J Cell Biol. 2024 Feb 15;223(5):e202304042. doi: 10.1083/jcb.202304042 (PMC10868123; doi:10.1083/jcb.202304042)
Supplement: Data S1 — is a dataset from unbiased affinity purification following mass spectrometry screen. [file JCB_202304042_DataS1.xlsx]

## Sheet: 2-Samples
Samples	Description
TE-1	GFP-Rab10 TE replicate 1
TE-2	GFP-Rab10 TE replicate 2
TE-3	GFP-Rab10 TE replicate 3
TA-1	GFP-Rab10 TA replicate 1
TA-2	GFP-Rab10 TA replicate 2
TA-3	GFP-Rab10 TA replicate 3

## Sheet: 3-Significant Hits TE vs. TA
Significant Hit list Rab10 TE vs. Rab10 TA
FC	log2(FC)	raw.pval	#NAME?					Acession	Description	Gene
4	2	0	Inf					A2ABJ5	Flotillin-1 (Fragment) OS=Homo sapiens	FLOT1
10	3.3219	2.5374e-06	5.5956					P07948	Tyrosine-protein kinase Lyn OS=Homo sapiens	LYN
5.3333	2.415	8.0545e-06	5.094					Q13535	Serine/threonine-protein kinase ATR OS=Homo sapiens	ATR
5.3333	2.415	8.0545e-06	5.094					Q5T3Q7	HEAT repeat-containing protein 1 OS=Homo sapiens	HEATR1
4.6667	2.2224	9.2486e-06	5.0339					H7C5L4	Filamin-B (Fragment) OS=Homo sapiens	FLNB
30	4.9069	1.2274e-05	4.911					Q96RL7	Vacuolar protein sorting-associated protein 13A OS=Homo sapiens	VPS13A
8.6667	3.1155	2.5274e-05	4.5973					J3KSW8	Myosin phosphatase Rho-interacting protein (Fragment) OS=Homo sapiens	MPRIP
6	2.585	3.5563e-05	4.449					Q99959	Plakophilin-2 OS=Homo sapiens	PKP2
6	2.585	3.5563e-05	4.449					Q12959	Disks large homolog 1 OS=Homo sapiens	DLG1
21.333	4.415	6.4212e-05	4.1924					Q14573	Inositol 1,4,5-trisphosphate receptor type 3 OS=Homo sapiens	ITPR3
2.6667	1.415	8.7671e-05	4.0571					P27635	60S ribosomal protein L10 OS=Homo sapiens	RPL10
6.6667	2.737	9.8907e-05	4.0048					O15397	Importin-8 OS=Homo sapiens	IPO8
3.3333	1.737	0.00011474	3.9403					H3BNG3	40S ribosomal protein S2 (Fragment) OS=Homo sapiens	RPS2
10.667	3.415	0.00015726	3.8034					Q6WCQ1	Myosin phosphatase Rho-interacting protein OS=Homo sapiens	MPRIP
14	3.8074	0.00019121	3.7185					Q9UEY8-2	Isoform 1 of Gamma-adducin OS=Homo sapiens	ADD3
7.3333	2.8745	0.00019775	3.7039					F2Z2I8	Stomatin-like protein 2, mitochondrial OS=Homo sapiens	STOML2
22	4.4594	0.00025905	3.5866					P35222-2	Isoform 2 of Catenin beta-1 OS=Homo sapiens	CTNNB1
22	4.4594	0.00025905	3.5866					B4DGU4	Catenin beta-1 OS=Homo sapiens	CTNNB1
5.2424	2.3902	0.00027177	3.5658					Q709C8	Vacuolar protein sorting-associated protein 13C OS=Homo sapiens	VPS13C
0.032619	-4.9382	0.00028103	3.5512					Q5SX90	Rab GDP dissociation inhibitor beta (Fragment) OS=Homo sapiens	GDI2
0.032588	-4.9395	0.00028286	3.5484					V9GYF8	Rab GDP dissociation inhibitor beta (Fragment) OS=Homo sapiens	GDI2
15.333	3.9386	0.00028851	3.5398					Q92973	Transportin-1 OS=Homo sapiens	TNPO1
8	3	0.00032656	3.486					Q8N3D4	EH domain-binding protein 1-like protein 1 OS=Homo sapiens	EHBP1L1
8	3	0.00032656	3.486					Q9H583	HEAT repeat-containing protein 1 OS=Homo sapiens	HEATR1
6.6667	2.737	0.00037736	3.4232					Q13561	Dynactin subunit 2 OS=Homo sapiens	DCTN2
17.333	4.1155	0.00045016	3.3466					B1AKP8	Serine/threonine-protein kinase mTOR OS=Homo sapiens	MTOR
10	3.3219	0.00052507	3.2798					K7EIR2	Protein QIL1 OS=Homo sapiens	C19orf70
0.024	-5.3808	0.0005919	3.2278					V9GYJ7	Rab GDP dissociation inhibitor beta (Fragment) OS=Homo sapiens	GDI2
0.038764	-4.6892	0.00070653	3.1509					P31150	Rab GDP dissociation inhibitor alpha OS=Homo sapiens	GDI1
8.6667	3.1155	0.0011184	2.9514					P11171	Protein 4.1 OS=Homo sapiens	EPB41
6	2.585	0.0011911	2.9241					A6NM71	Uncharacterized protein OS=Homo sapiens	WDR45
0.034372	-4.8626	0.0015335	2.8143					Q5SX91	Rab GDP dissociation inhibitor beta (Fragment) OS=Homo sapiens	GDI2
7.3333	2.8745	0.0016107	2.793					Q96IX5	Up-regulated during skeletal muscle growth protein 5 OS=Homo sapiens	USMG5
16	4	0.001611	2.7929					P35221	Catenin alpha-1 OS=Homo sapiens	CTNNA1
3.7674	1.9136	0.0018268	2.7383					F8W6C1	Spectrin beta chain, non-erythrocytic 1 (Fragment) OS=Homo sapiens	SPTBN1
8.6667	3.1155	0.0021609	2.6654					H0Y7P8	Vacuolar protein sorting-associated protein 13A (Fragment) OS=Homo sapiens	VPS13A
8	3	0.0024958	2.6028					B7ZAQ6	Golgi pH regulator A OS=Homo sapiens	GPR89A
8	3	0.0024958	2.6028					P0CG08	Golgi pH regulator B OS=Homo sapiens	GPR89B
0.044521	-4.4894	0.0025946	2.5859					P50395	Rab GDP dissociation inhibitor beta OS=Homo sapiens	GDI2
10	3.3219	0.0027333	2.5633					Q5T1S7	Serine/threonine-protein phosphatase 6 catalytic subunit (Fragment) OS=Homo sapiens	PPP6C
10	3.3219	0.0028855	2.5398					O60831	PRA1 family protein 2 OS=Homo sapiens	PRAF2
10.667	3.415	0.0029506	2.5301					Q9BXW9-4	Isoform 4 of Fanconi anemia group D2 protein OS=Homo sapiens	FANCD2
4.5714	2.1926	0.0031493	2.5018					E9PHY5	Band 4.1-like protein 2 OS=Homo sapiens	EPB41L2
4.5714	2.1926	0.0031493	2.5018					E9PK52	Band 4.1-like protein 2 OS=Homo sapiens	EPB41L2
11.333	3.5025	0.0032212	2.492					O15027	Protein transport protein Sec16A OS=Homo sapiens	SEC16A
9.5714	3.2587	0.0051549	2.2878					Q15149	Plectin OS=Homo sapiens	PLEC
14.667	3.8745	0.005156	2.2877					G3XAM7	Catenin (Cadherin-associated protein), alpha 1, 102kDa, isoform CRA_a OS=Homo sapiens	CTNNA1
5.7143	2.5146	0.0059425	2.226					O43491-2	Isoform 2 of Band 4.1-like protein 2 OS=Homo sapiens	EPB41L2
0.055995	-4.1586	0.006443	2.1909					Q5SX87	Rab GDP dissociation inhibitor beta (Fragment) OS=Homo sapiens	GDI2
2.6667	1.415	0.0071025	2.1486					P63173	60S ribosomal protein L38 OS=Homo sapiens	RPL38
2.6667	1.415	0.0071025	2.1486					J3KT73	60S ribosomal protein L38 OS=Homo sapiens	RPL38
2.6667	1.415	0.0071025	2.1486					Q01082	Spectrin beta chain, non-erythrocytic 1 OS=Homo sapiens	SPTBN1
2.9247	1.5483	0.0078063	2.1076					Q01082	Spectrin beta chain, non-erythrocytic 1 OS=Homo sapiens	SPTBN1
2.9814	1.576	0.0079216	2.1012					Q13813	Spectrin alpha chain, non-erythrocytic 1 OS=Homo sapiens	SPTAN1

## Sheet: 4-Raw Data AP-MS TE vs. TA
	Spectral Count
Accession	TE-1	TE-2	TE-3	TA-1	TA-2	TA-3
Group	0	0	0	1	1	1
P61026	1871	2964	1225	1542	3063	1430
P50395	56	63	139	1791	3109	895
E7EU23	56	64		1784	3083
P50395-2	50	55		1665	2824
P31150	49	49	55	1530	1799	618
Q5SX87	36	31	103	961	1661	414
P60709	226	400	241	70	280	103
P63261	226	400	241	70	280	103
Q13813	362	180	260	102	79	88
Q5SX91	28	18	18	626	981	255
P08670	300	161	133	118	81	75
Q01082	316	189	194	62	99	78
B0YJC4	286	151	128	110	76	72
I3L4N8	161	246	163	40	141	57
P61006	25	397	75	10	182	58
Q13813-3	360	182		106	81
Q13813-2	366	180		102	79
A6NG51	359	180		102	79
J3KPX7	113	388	65	11	144	17
Q99623	113	388	65	11	144	17
Q9UBN7	141	226	65	74	274	42
P35232	163	424	66	20	48	13
B4DEK7	25	397		10	181
P68363	126	253	106	88	188	96
P07437	120	255	102	88	193	74
Q5JP53	120	255	102	88	193	74
F5GY37	100	352	61	11	134	15
P26374	7	47	35	325	641	183
Q01082-3	282	166		56	89
Q5SX86	6	9	88	243	630	242
P35527	98	262	41	93	189	7
Q99623-2	111	384		11	142
Q01082-2	281	162		56	87
Q71U36	114	233	99	84	180	82
B4DZH6	141	226		74	274
Q9BQE3	110	217	95	86	182	83
F5H5D3	110	216	92	86	182	79
V9GYF8	10	12	13	335	531	208
Q5SX90	10	12	13	335	530	208
F5H3X6	90	325	44	7	126	13
C9JW96	126	353	56	18	41	9
Q9UBN7-2	136	211		73	257
Q6S8J3	139	140	130	31	80	50
Q5ST81	106	200	91	73	149	68
P68371	103	201	98	73	137	73
F5GWA7	55	278	47	7	122	12
P68366	106	185	75	75	128	70
P35579	76	152	32	33	124	14
P13645	95	202	17	27	174	13
Q71U36-2	114	231		84	176
Q6PEY2	99	169	59	78	144	46
Q9BVA1	80	178	95	62	132	69
B0YJC5	148	91	70	64	44	40
Q13885	80	178	95	62	132	68
P35908	110	181	20	13	171	4
Q16643	198	35	91	34	20	33
P04350	91	176	78	63	121	59
I3L1U9	66	141	76	28	86	40
I3L3I0	66	141	76	28	86	40
P04264	67	181	35	48	130	23
E9PCW0	100	256	42	12	25	6
C9JZ20	100	256	41	12	25	6
E7ESE2	100	256	41	12	25	6
P11142	83	101	78	81	98	70
V9GYJ7	4	4	10	248	346	156
Q13748	103	172		78	144
A8MUB1	106	186		75	128
K7EQQ3	72	142	21	64	127	6
P68032	58	92	82	24	68	56
E9PKE3	69	91	75	68	87	66
P10809	61	216	51	26	95	38
P35580	78	101	57	14	92	18
F8VVB9	79	111	50	58	100	52
Q15149	156	48	64	12	7	9
P62736	52	87	60	22	64	41
P63267	52	87	60	22	64	41
Q16643-3	179	29		33	17
P08107	140	95		110	94
E9PBJ4	68	172		58	133
P24386	0	9	22	186	330	121
Q709C8	113	134	99	18	22	26
P78527	154	173	9	19	37	1
Q13748-2	99	129		72	119
Q16891	69	162	40	0	104	15
Q16643-2	169	27		28	14
F5H6E2	64	79	37	14	96	18
P05141	34	127	44	10	123	29
O00159	63	79	37	14	95	18
O75369	107	50	86	0	17	14
Q15149-3	161	48		12	7
Q15149-2	160	48		12	7
F8W6L6	78	101		14	92
P35580-2	78	101		14	92
P35580-3	78	101		14	92
P35580-4	78	101		14	92
Q15149-4	158	48		12	7
E9PDF6	51	87	51	2	83	34
O43795	51	87	51	2	83	34
Q15149-5	157	48		12	7
Q15149-6	157	48		12	7
Q15149-7	157	48		12	7
Q15149-8	157	48		12	7
Q15149-9	157	48		12	7
P78527-2	152	173		19	35
E7EUY0	152	173		19	35
E7EN95	96	42	83	0	15	13
P11142-2	78	98		77	96
C9JDS9	71	99	31	51	70	31
F5H0C5	61	152	24	8	20	4
G5E9U5	0	0	6	194	204	130
V9GZ37	85	63	57	56	64	47
B9A067	61	132	40	0	89	15
C9J406	70	129	35	0	97	15
Q16891-2	68	154		0	103
E7EP94	111	79		89	77
P68133	58	48	75	24	34	51
O00159-2	63	79		14	95
O00159-3	63	79		14	95
Q9NY65	49	96	44	35	78	41
C9J2C0	49	96	44	35	78	41
Q16891-4	71	156		0	100
E9PNE6	49	68	57	51	65	46
H7C463	67	122	34	0	91	15
D6RBK0	56	147	25	9	14	3
Q92616	123	110	71	5	38	10
O75369-8	108	50		0	17
Q16891-3	68	150		0	94
P68104	21	108	30	10	88	31
O75369-9	108	50		0	17
O75369-2	107	50		0	17
P08107-2	107	79		74	76
B4DY47	65	159		10	14
E7EVS6	40	68	38	18	40	27
I3L3R2	40	68	38	18	40	27
O43175	66	100	30	24	94	19
Q5JVS8	103	50		47	22
F8W9Z3	139	27		21	10
O75369-3	101	50		0	17
O75369-6	101	50		0	17
P21333	42	26	66	7	16	21
Q13509	37	82	52	31	67	36
O15020	84	35	92	3	15	23
O43795-2	49	89		2	85
Q562R1	32	74	41	12	50	28
Q9UHB6	95	23	54	14	12	19
F5H2D2	53	137	17	4	14	4
Q5VTE0	21	102	28	10	85	29
A6NL76	58	44	53	24	34	35
D6R9Q9	110	26	35	11	10	12
O75369-7	97	42		0	15
Q709C8-2	113	134		18	22
Q709C8-3	113	134		18	22
Q709C8-4	113	134		18	22
A0A0D9SF54			258			88
A0A0D9SGF6			257			86
P63267-2	38	78		17	55
F8VQE1	84	21	50	14	10	17
P35579-2	38	79		15	61
D6R9W4	69	18	55	16	13	21
E9PN89	45	45	42	36	43	40
Q9NY65-2	49	96		35	78
F8VQQ4	28	79	40	16	70	37
F8W6C1	68	45	49	11	17	15
P46109	8	67	11	5	87	10
O94832	30	50	38	3	48	10
P21333-2	42	26		7	16
A8K7Q2	27	48	43	25	54	40
M0R278	53	96	20	37	61	12
J3QRN6	30	48	35	3	48	10
O75369-4	75	41		0	11
O75369-5	75	41		0	11
Q9UHB6-4	95	23		14	12
O95831	62	103	20	22	52	12
P27708	32	44	54	23	57	40
F8VPD4	32	43	54	23	57	40
P11021	58	41	24	40	47	29
K7EIG7	28	43	37	3	48	10
M0QZL7	51	90	17	35	57	12
M0QY85	51	90	17	35	57	12
A0A2R8Y793			212			79
E9PLF4	50	44	31	51	38	25
Q5HY54	40	23		7	14
A5A3E0	44	35	42	19	23	31
A0A087WUZ3			191			78
Q5T8M8	58	44		24	34
Q9BUF5	19	71	40	15	46	24
O14654	24	60	29	3	50	23
Q9UHB6-2	84	21		14	10
Q5SZU1	55	81		18	70
E9PI65	49	41	18	50	41	16
Q9BYX7	42	35	37	17	21	29
F8VS07	60	17	34	7	10	13
P49327	17	63	25	9	45	24
B4DRL9	0	2		126	198
K7ESM5	19	70	34	15	46	22
P12236	17	68	27	10	54	22
O95831-3	62	103		22	50
P20700	30	38	41	7	26	29
O15020-2	83	35		3	15
E9PK54	42	40	30	46	34	24
E9PQK7	42	40	30	45	34	24
E9PQQ4	42	40	30	45	34	24
P34931	51	43	21	32	37	16
K7EM38	40	23	34	18	17	21
P13797	26	66	11	5	92	4
G5E9R0	40	23	33	18	17	21
J3KT65	40	23	33	18	17	21
P38646	45	46	14	27	34	16
A8K854	31	70		24	55
Q4VCS5	28	25	73	4	12	22
F8VS66	25	49	30	15	42	30
E7EMB3	30	45	9	14	40	9
Q7RTP6	70	20	14	39	12	11
P15924	41	69	21	6	12	2
Q14126	23	29	42	0	27	11
E7ESH4	21	77	20	14	37	14
P05388	26	37	11	25	36	10
Q07021	20	74	4	7	46	5
E7EQD9	20	38	21	0	44	16
E7EUZ1	29	55		11	70
P06576	27	64	12	7	40	9
F8VRZ4	25	46	27	15	38	25
P16615	22	81	13	4	56	5
M0R1I1	37	70	15	25	47	6
B4DGB4	23	62		5	88
B7Z6M1	23	62		5	88
F8W8D8	23	62		5	88
F8VWS0	24	36	10	25	35	10
Q9UHB6-3	60	17		7	10
E7EXB4	21	73	18	14	33	13
Q14257	32	58	16	18	36	11
E7ETZ0	30	45		14	40
H0Y7A7	30	45		14	40
M0R2D3	30	44	21	21	28	20
P62158	30	45		14	40
O14980	36	77	29	3	23	5
P08238	14	46	35	1	20	33
Q5T8M7	42	34		18	22
Q9Y512	30	87	9	2	24	0
P05387	35	31	10	27	21	4
V9GZ17	31	38	24	22	35	16
Q3ZCM7	18	39	31	10	23	25
P16615-2	22	81		4	56
P16615-3	22	81		4	56
P16615-5	22	81		4	56
G8JLB6	21	40	12	18	46	9
P31943	21	40	12	18	46	9
E9PBF6	24	24	37	7	18	25
I3L204	37	38		4	54
Q9NVI7	15	30	40	3	36	16
E7ERM3	23	21	58	4	12	17
O43707	20	0	57	0	0	12
A0A0G2JIW1			83			66
P0DMV8			83			66
P07814	51	27	24	25	8	16
P0DMV9			83			64
Q3B7A4	24	36		25	35
A6NDI8	19	28	15	5	43	7
A6NNZ2	16	37	31	9	20	24
E9PCY7	21	38	10	14	46	7
Q9UJZ1	50	58	9	1	12	0
F8VWV9	25	33	18	15	32	19
Q9P035	96	63	3	0	23	0
F8VX09	25	33	17	15	32	19
P05023	10	89	26	2	34	7
E9PPY6	27	30	27	32	23	20
P0CG48	69	19	21	10	11	4
Q15365	7	43	7	3	50	3
Q5SQY0	16	36	30	9	19	23
B4DV12	76	20	11	11	11	4
F5H041	91	21		13	11
H0YNE9	4	7	9	3	6	6
Q92930	4	7	9	3	6	6
F8WCY5	32	58		18	36
A0A2R8YEA7			141			42
E9PN25	27	30	24	30	23	18
P52597	28	28	10	17	40	13
I3L3B0	14	55	2	3	36	2
I3L3Q7	14	55	2	3	36	2
C9JYW1	16	32	13	0	32	9
F5GXK7	70	19	11	10	11	4
P15924-3	35	64		4	12
P52907	31	23	13	0	28	5
A6NP16	23	21	46	4	12	16
P0DPH7			72			64
P0DPH8			72			64
O94905	9	68	24	0	25	2
P15924-2	35	62		4	12
F8VPV9	23	60		7	36
G3V2A3	20	31	21	15	27	15
H0YH81	21	46	7	3	32	7
Q92945	3	35	6	0	34	1
Q9UJS0	19	48	11	0	32	4
O95831-4	42	68		12	30
P0CG47	64	19	13	9	11	4
F5H265	64	20	11	9	11	4
F8VRK0	21	32	12	15	32	9
O95831-6	42	68		12	28
F5GY21	4	7		3	6
F5H747	63	20	12	9	11	4
F5H2Z3	65	20	11	9	11	4
Q96HY3	10	34	6	6	30	6
F5H388	65	19	11	9	11	4
I3L501	29	30	5	4	40	4
A0A2R8YDE6			65			42
P13647	18	58	7	3	24	2
I3L3Y6	29	30	4	4	40	4
J3QKN0	60	20	11	10	11	4
P62979	61	19	12	9	11	5
F5GYU3	62	19	11	9	11	4
P04259	18	46	7	3	28	7
P54652	23	19	16	18	16	14
P62873	19	32	19	2	25	14
F5H6Q2	61	19	11	9	11	4
E5RHW4	9	64	20	0	25	1
Q96C32	60	19	11	9	11	4
D6RFI1	40	8	17	9	10	6
P12235	5	33	22	7	32	15
P62987	61	19	11	9	11	4
J3QS39	60	19	11	9	11	4
J3QTR3	60	19	11	9	11	4
E7EPS2	19	30		5	44
P31689	25	30	16	10	23	24
P17812	6	37	7	4	34	6
P48668	18	48	5	3	28	5
P45880	23	53	17	2	16	2
F6QUT6	20	13	22	10	16	13
F6UVQ4	20	13	22	10	16	13
C9JFL5	20	13	21	10	16	13
K7EKW4	0	47		0	56
P36578	27	14	16	20	10	15
Q96AB3	0	47		0	56
P02538	18	43	5	3	30	5
I3L3F5	29	30	2	4	39	1
I3L4D4	29	30		4	40
C9JUM1	22	11	28	8	12	18
C9JZR7	22	11	28	8	12	18
P04406	4	32	10	14	34	11
Q96AB3-2	0	45		0	54
Q99497	12	30	10	6	24	7
Q9UJS0-2	19	48		0	32
V9GYZ6	45	22	11	25	6	6
P05023-4	10	89		2	34
P08754	17	32	22	6	13	7
Q13263	0	56	5	0	17	9
P05023-3	10	89		2	34
P19338	33	10	25	4	4	11
P25705	20	49	17	0	19	9
E9PS65	8	25	25	6	23	22
B8ZZJ2	20	13	18	10	14	11
F8VW21	12	21	8	13	22	8
F8WB63	20	13	18	10	14	11
Q5T9A4	17	19	55	0	13	10
A0A1W2PQM2			62			53
I3L168	29	30		4	39
F8VRN8	36	7	25	8	2	7
H0YB39	18	34	5	18	32	4
B1AK87	23	15	21	0	14	5
B1AK88	23	15	21	0	14	5
O43852	18	26	21	10	10	13
P02533	18	43	2	12	23	2
Q00325	4	47	17	0	18	8
Q8IXB1	9	24	6	4	40	6
F8VVM2	4	49	17	0	18	9
Q00839	22	20	13	5	18	15
B4E1K7	43	45		1	10
P13639	8	24	26	14	16	25
P16615-4	10	54		2	36
P22102	2	19	7	6	41	7
H3BS72	68	51	2	0	19	0
I7HJJ0	16	40		8	32
F5GZS6	9	63	7	3	36	0
J3KPF3	9	63	7	3	36	0
P08195	9	63	7	3	36	0
F5GX33	18	41		0	26
H3BPZ1	68	51	2	0	19	0
P07900	9	15	33	2	12	27
E9PC15	8	71	3	0	15	1
Q53H12	8	71	3	0	15	1
H0Y2W2	13	26	12	3	34	4
P45880-1	23	52		2	16
P45880-2	23	52		2	16
E9PF10	2	35	0	0	33	1
O75694	2	35	0	0	33	1
Q08211	25	20	12	0	9	9
P40939	9	50	12	0	34	6
Q13263-2	0	56		0	17
V9GYG0	5	27	12	7	28	9
K7EN27	12	26	9	6	22	6
C9JL25	14	28	10	12	20	10
Q9NNW5	21	14	20	2	23	1
P55060	29	42	14	0	13	3
F8VU65	10	13	10	13	16	10
H0YDD8	21	19	6	21	12	1
P62879	14	24	18	0	16	8
Q15366	1	31	1	0	29	3
Q9NVI7-2	15	31		3	36
H0YL43	15	34	12	8	28	8
O60313	0	34	0	0	36	0
P08779	16	32	2	4	16	2
D6RCR4	25	0	10	6	2	5
F8W1K8	16	28	1	12	28	0
H7C2Y7	13	27	7	0	16	4
P04843	20	50	6	0	27	1
P0C0S8	15	22	10	18	12	9
P16104	15	20	8	18	12	8
P20671	15	22	10	18	12	9
Q96KK5	15	22	10	18	12	9
Q99878	15	22	10	18	12	9
Q9BTM1	15	22	10	18	12	9
E5KLJ9	0	33	0	0	36	0
Q16777	15	20	9	18	12	8
Q6FI13	15	20	9	18	12	8
O60313-2	0	34		0	36
P08195-2	9	63		3	36
P08195-3	9	63		3	36
P08195-4	9	63		3	36
Q8IUE6	15	20	7	18	12	8
K7ENV7	0	39		0	44
M0QZ52	24	25	3	9	16	3
P41252	18	20	15	7	12	12
E5KLJ5	0	33		0	36
E5KLJ6	0	33		0	36
E5KLK1	0	33		0	36
E9PDU5	20	14	19	2	23	1
G3V361	6	20	6	5	24	6
P47756	20	10	20	0	9	5
G5E9E7	10	9	30	0	2	2
P04899	17	17	15	0	15	7
P04908	15	20	8	18	12	8
Q7L7L0	15	20	8	18	12	8
Q93077	15	20	8	18	12	8
B1AK85	20	10	19	0	9	4
O75694-2	2	31		0	33
P52272	2	19	17	2	18	12
Q15366-4	1	35		0	30
M0QYM7	22	26	9	15	12	8
Q06830	0	26	11	1	25	16
A0A0B4J269			52			36
P0CG38	12	9	29	7	9	20
E7EPB4	15	27		0	18
O75955	9	44	8	0	2	2
Q15366-3	1	31		0	30
Q15366-6	1	31		0	30
E7EUT5	4	24	9	14	23	10
F8VZX2	1	27	1	0	27	3
J3KR24	18	20	15	7	12	11
Q15366-5	1	35		0	29
H0YFX9	15	20	9	18	12	7
H3BRU6	1	27	1	0	27	3
Q5BKV1	12	20	3	6	22	1
B4DKM5	21	45		2	14
C9JUP5	6	22	7	0	23	4
G3V1L9	10	5	30	0	2	2
P05386	13	24	4	11	11	5
P16278	22	21	12	2	6	3
Q07157	10	5	30	0	2	2
E9PMA0	17	33	7	10	22	6
I3L2F9	16	37		9	20
P47756-2	23	15		0	14
Q00325-2	4	51		0	18
Q15366-2	1	31		0	29
Q9Y277	12	44	4	0	14	2
P17066	16	15	12	14	11	14
Q99714	4	41	2	2	27	5
F8W0F6	11	19	9	9	28	9
A6NKZ8	16	36		9	19
F5H0I4	16	36		9	19
P06748	6	18	16	10	16	3
G3V0E8	1	31		0	30
M0R0K9	0	44	1	0	11	4
P62937	2	26	4	4	28	8
O43852-3	18	26		10	10
Q14254	6	37	14	0	8	1
E7EMK3	6	37	14	0	8	1
M0R0X0	18	30	6	13	14	7
P62805	1	22	14	2	18	7
Q96QV6	15	16	6	18	10	4
B4DXP5	1	31		0	29
E7EQ29	21	19	11	2	6	3
E9PHF0	8	7		2	4
J3QLD9	6	37	14	0	8	1
M0QX14	18	30	6	13	14	7
M0QY37	18	30	6	13	14	7
P22314	4	16	5	4	20	16
P35610	6	45	7	0	15	0
Q8NHW5	10	9	10	13	8	9
O43852-5	18	26		10	10
H7BY16	25	8	18	4	4	8
O95831-2	20	35		10	22
P42345	19	46	8	0	2	0
P47224	18	41	8	6	14	8
G3V4C1	7	17	7	6	21	7
P04406-2	4	32		14	30
P25705-2	20	47		0	17
P62829	10	16	10	10	14	9
Q4VCS5-2	21	18		2	12
B7Z712	14	28		12	20
O75477	4	34	15	0	18	1
P16278-3	22	21		2	6
Q99714-2	4	41		2	27
P47755	14	18	8	0	15	2
P55060-4	29	42		0	13
H0YI76	17	32	2	3	18	1
P14618	0	20	7	7	14	19
Q05639	3	22	13	6	26	13
C9JRZ6	10	29	12	2	4	2
G3V210	8	8	9	13	7	10
P55060-3	29	42		0	11
Q9NX63	10	29	12	2	4	2
H0YBD7	14	24	2	10	24	1
K7ELW0	4	18	10	4	18	7
P17987	0	26	18	2	16	14
P21796	10	38	4	1	11	1
P61978	7	22	7	3	15	7
Q5T2N8	5	13	22	3	18	7
B4DLC0	1	25		0	25
F5GXS2	12	0	33	0	0	6
H7C5W9	4	36	7	2	19	2
B3KTZ0	17	17		0	15
B4E2X5	17	17		0	15
P04899-2	17	17		0	15
P04899-3	17	17		0	15
P04899-4	17	17		0	15
Q00610	22	5	17	6	4	9
E7EP32	6	19	16	0	15	6
F5H740	10	42		0	12
H7C4N2	10	21	4	2	35	0
P04844	2	43	1	0	26	0
Q9Y277-2	10	42		0	12
B4DY08	7	17	7	6	21	7
G3V4W0	7	17	7	6	21	7
J3KT29	10	16	9	10	14	7
M0R0I5	0	21	2	0	22	0
P16278-2	21	19		2	6
P49792	0	28	2	0	18	1
Q00839-2	22	21		5	18
Q02978	11	36	5	2	12	1
F8VXZ7	11	17	6	9	24	4
C9J5S7	2	23	3	4	26	4
F5GZL8	17	17		0	13
F8WE65	2	23	3	4	26	4
K7ENP3	20	43		0	13
M0R1V7	18	15	6	4	8	4
P04844-2	2	43		0	26
D6RBM0	7	14	8	4	22	6
D6RIU0	7	14	8	4	22	6
F8WAR4	10	29	8	2	4	2
P07355	6	26	4	0	13	6
P35520	6	23	1	0	29	2
Q07157-2	10	9		0	2
Q14974	13	31	3	0	18	4
F8VXH9	1	21	1	0	22	2
J3KRL0	4	18	10	0	10	3
P14923	15	21	13	0	6	1
Q5JR01	2	20	10	6	29	9
F8VZS0	6	16	6	4	18	7
O95831-5	15	31		10	20
F5GZ39	18	15	5	4	8	3
F6USW4	20	10		0	9
J3QSA3	18	15	5	4	8	3
O43852-6	14	20		10	10
A6NIH7	0	0	0	0	0	0
F8VPE8	8	7	9	11	6	9
J3KN16	15	38	5	0	12	0
Q14980	21	6	1	2	2	2
Q5VYK3	15	38	5	0	12	0
P31689-2	25	20		10	21
Q53GQ0	10	40	6	0	17	1
A8MXP8	17	24	4	10	8	3
B4DR64	6	28		4	14
O75431	4	32	6	0	9	0
H0YN42	6	24	3	0	13	4
O43852-9	14	22		10	10
P22695	4	31	2	0	32	2
P53007	7	28	8	1	16	5
Q15293	0	25	8	0	2	6
C9JD32	10	15	6	10	14	5
G3V2Q1	5	17	7	4	15	6
O43707-2	17	0		0	0
P07910	5	17	7	4	15	6
P63092	15	12	18	0	2	7
Q5JWF2	15	12	18	0	2	7
Q14204	6	20	20	0	7	12
P06733	0	14	12	11	12	19
P27824	11	33	4	0	10	2
E5RGV0	7	14	6	4	22	5
H3BM89	19	8	9	4	6	10
P35520-2	6	23		0	29
P42167	20	12	3	3	2	4
Q9H853	10	14	8	7	12	8
Q9UBC5	12	12	5	0	12	6
C9JXA5	14	13	8	0	8	6
E9PMV1	25	2	2	2	0	1
P19022	15	16	5	0	4	2
Q92841	4	12	10	1	5	7
Q9HAV4	15	35	5	0	9	0
Q9NVI7-3	13	20		3	23
F5H2U1	6	23		0	29
J3QRK5	21	16		6	8
P0CG39	8	5	25	4	6	17
P30050	10	13	6	10	10	7
P78371	7	8	9	7	14	10
A8MXP9	6	18	8	3	11	8
B1APM4	6	37	7	0	15	0
E7EQR6	0	23	11	2	15	11
F8W079	8	22	6	4	13	3
G3V251	5	16	5	6	19	5
G3V3K6	5	16	5	6	19	5
G3V5X6	5	16	5	6	19	5
H3BTP7	13	6	10	16	4	7
O43491	17	16	7	3	2	2
Q96AB3-3	0	24		0	25
E7EP63	5	17	5	1	19	2
E7ER52	5	17	5	1	19	2
F5GWF6	7	8	9	7	14	9
F8VQY6	4	8	8	9	5	9
F8VRK7	4	8	8	9	5	9
P22626	6	2	8	4	2	7
P43243	6	18	8	3	10	8
P54886	0	26	0	0	15	3
Q9H4B7	6	16	14	2	11	8
Q9P258	2	21	0	0	14	0
Q60FE5			66			21
B9ZVP7	10	15	3	10	14	3
J3QLP7	21	15		6	8
O95678	15	18	3	3	17	2
P30519	14	48	5	0	22	2
Q3B7W8	9	14		4	25
P05386-2	11	18		9	7
P07910-2	7	17		6	21
P07910-4	7	17		6	21
Q14980-2	21	6		2	2
B1AH99	10	14	2	6	15	1
B7Z4L4	12	30	3	0	17	1
C9JNK6	4	26	6	0	7	0
G3V576	5	17	7	4	15	6
H0YMD0	6	22	3	0	10	4
H0YMU9	6	22	3	0	10	4
H7BY58	2	21		0	18
J3KP72	2	21		0	18
M0R116	6	34	9	2	12	3
P05023-2	4	51		0	22
P13637	6	34	9	2	12	3
P22061	2	21		0	18
P22061-2	2	21		0	18
P53621	2	22	27	0	7	23
Q12906	10	20	3	2	16	3
Q5XKE5	15	20	2	3	18	1
E5RGH4	7	12	6	4	22	4
E7ESP9	21	4	8	2	2	1
F5H282	0	23	11	2	15	10
H7C5W5	13	8	11	3	6	4
P07197	21	4	8	2	2	1
P41219	13	8	11	3	6	4
P52272-2	2	19		2	19
Q8IXB1-2	9	17		4	24
A0A2R8YGF8			38			27
C9JTX5	10	4	14	6	8	8
P06748-2	6	18		10	16
P08243	13	54	16	0	4	0
P49411	6	28	3	0	19	2
Q15084	9	20	1	6	9	3
B7Z972	2	21		0	18
E9PK25	0	6	13	0	12	8
F5H4R6	6	18	13	1	19	6
F8WBR5	20	11	3	8	10	3
G3V1A4	0	6	13	0	12	8
G3V479	20	11	3	8	10	3
H0YIV4	6	18	13	1	19	6
H0YM50	4	21	3	0	13	4
H3BRG4	4	29	2	0	30	2
M0R1M6	42	4	9	5	3	3
M0R2S1	42	4	9	5	3	3
P23528	0	6	13	0	12	8
P55209	6	18	13	1	19	6
A8MWK3	15	16		0	4
C9JAZ1	4	31	4	0	8	0
E7EMV2	21	4	7	2	2	1
G3V1K1	10	29		2	4
O00165	21	20	10	7	8	5
P07355-2	6	26		0	13
Q9Y6C9	12	33	4	0	12	0
A0A087WWY3			60			20
A0A0D9SFE5			33			24
H3BSJ9	4	29	2	0	30	1
I3L1P8	11	26	5	2	8	1
O43852-2	12	14		10	6
O43852-4	12	14		10	6
Q8IZ68	4	32		0	9
I3L430	14	48		0	22
Q9H936	4	19	5	0	15	2
B0QZ43	2	30	10	0	14	1
H0YDN1	13	2	46	3	2	6
P55072	7	16	10	1	8	3
A0A075B736			30			23
F8VQ14	7	8	6	7	14	8
F8VY35	6	18	13	1	18	6
P11940	5	11	9	3	10	9
A0A087WVQ9			27			28
B4DGP8	11	33		0	10
P61978-2	7	22		3	15
P61978-3	7	22		3	15
Q5T6W5	7	22		3	15
E9PIE4	12	33	3	0	12	0
H0Y8C6	0	21	3	0	21	1
H7C144	12	0	20	0	0	4
O00410	0	21	3	0	21	1
P84077	6	31	2	0	12	1
Q71DI3	4	11	8	0	10	3
E7EQV3	5	11	8	3	10	8
H0YBG7	12	14	1	10	16	1
P02768	4	4	10	9	4	9
P61204	6	31	2	0	12	1
E7ENY0	13	14	8	0	4	2
F5GWP8	6	25	1	0	8	2
H0Y5C6	6	2	7	2	0	2
H3BU31	8	6	7	16	4	5
P23396	5	15	7	5	8	4
P35611	13	14	8	0	4	2
Q9NR30	8	13	11	0	6	8
B7WNR0	4	4	10	9	4	9
D6RHD5	4	4	10	9	4	9
E7EV99	13	13	8	0	4	2
E9PHY5	13	12	7	3	2	2
H0YA55	4	4	10	9	4	9
O60884	13	11	10	9	12	7
Q9BUP0	20	0	11	0	0	6
A6NMY6	2	22	3	0	12	4
B4DUC5	19	29		0	11
B5MCQ5	9	20		6	9
B7Z254	9	20		6	9
F8W0J6	4	18	9	1	19	4
F8WA83	9	20		6	9
H3BTN5	0	14	7	4	8	11
P22102-2	2	10		4	31
P35222	15	14	4	0	0	0
P50402	8	12	5	7	5	3
Q15084-2	9	20		6	9
A0A0U1RQF0			25			24
A2AB10	7	30	7	0	2	0
B4DGU4	15	14	4	0	0	0
C9JKR2	4	4	9	9	4	8
F5H423	6	31	2	0	12	1
P13010	5	15	6	2	7	3
P56192	16	18	2	4	16	1
A8MZI2	9	32		0	4
E9PJH7	2	17	5	0	13	2
F8VV59	6	14	12	1	16	6
H0Y875	6	12	13	4	2	6
Q14980-3	17	6		2	2
Q14980-4	17	6		2	2
A0A286YF22			30			19
E9PK52	13	12	7	3	2	2
E9PP50	0	4	12	0	10	8
F8W0P7	10	14	2	0	13	2
G3V555	3	16	5	4	13	4
G3V575	3	16	5	4	13	4
O00410-3	0	21		0	21
P09874	3	7	8	0	2	2
P54886-2	0	20		0	15
E7ERJ7	5	10	9	1	10	8
M0QYH3	0	18	0	0	18	0
Q12906-7	10	20		2	16
Q5T6W2	5	12	5	2	8	5
F8VQY0	7	20		7	12
H0YKS4	4	20	3	0	9	4
H0YNP5	4	19	2	0	10	2
P05783	15	6	10	6	0	3
B4DP62	5	24	4	1	12	3
B4DRF4	32	16		0	6
G5E972	12	8	3	2	2	4
O00264	10	18	2	2	15	1
P08243-2	13	54		0	4
P62424	14	8	3	6	6	5
Q13162	11	11	3	13	11	2
B4DSU6	3	16	5	4	13	4
C9JCQ4	6	15	6	6	14	6
E7EP04	9	9	3	4	13	2
F5GZT4	12	13		10	14
F8W020	4	18	9	1	18	4
F8W0G4	1	16	0	0	13	1
F8W118	6	14	12	1	15	6
F8WD69	2	6	6	4	23	4
O00410-2	0	21		0	19
P39023	8	16	10	0	7	4
P62136	17	0	17	0	1	7
B4DUR8	6	19	11	1	2	9
C9JL19	6	15	6	6	14	6
D6REM6	6	14	7	2	8	7
I3L159	14	37	5	0	17	2
I3L1F5	14	37	5	0	17	2
J3QSY6	6	18	2	0	17	2
P13637-2	6	34		2	12
Q5H928	4	22	0	2	10	2
B1AKY9	6	24	9	2	10	3
E7ERF2	0	14	13	1	8	9
F8W6I7	4	10	8	0	2	9
O43707-3	12	0		0	0
P09651	4	10	8	0	2	9
P13637-3	6	34		2	12
P35749	10	10	4	2	5	4
P49368	6	19	11	1	2	9
P50993	6	24	9	2	10	3
Q00610-2	22	5		6	4
Q96CS3	1	26	2	1	18	1
A0A087WV01			24			23
A2AB12	7	28	6	0	2	0
G3V226	0	14	1	0	20	3
G5E9G0	8	16	8	0	7	4
O00571	2	12	6	1	6	0
P08243-3	13	52		0	2
P42166	14	7	3	2	2	4
Q9H0C2	4	15	4	5	13	3
Q9ULV4	0	0	28	0	2	9
A0A2C9F2M7			26			19
E7EW20	1	9	4	0	2	0
F8W9N7	7	10	6	0	6	2
F8WE98	12	6	11	1	9	6
H0Y7C1	6	24	8	2	10	2
P41219-2	13	8		3	6
P62241	11	2	12	4	2	7
Q02978-2	9	24		2	6
Q9NVI1	13	17	15	0	4	3
B3KPU1	4	17		0	15
D6RAN4	9	17	3	6	7	2
P10599	0	9	5	0	15	7
P35610-2	3	26		0	9
P35610-3	3	26		0	9
P39656	1	30	2	0	14	0
P50990	0	13	8	0	8	12
Q8NDI1	13	15	3	6	0	0
Q9BUA3	0	0	0	0	0	0
B7Z9C2	4	14	8	1	16	4
B7ZAR1	5	14	7	7	9	3
D6RAW4	0	20	5	0	2	0
E9PCA1	5	14	7	7	9	3
F8VYE8	15	0	15	0	1	7
F8W0W8	15	0	15	0	1	7
G8JLA2	0	8	10	0	5	3
O43852-10	12	14		6	8
O43852-11	12	14		6	8
O43852-13	12	14		6	8
O43852-14	12	14		6	8
P14866	0	17	3	0	7	1
P32969	9	17	3	6	7	2
P36873	15	0	15	0	1	7
P48643	5	14	7	7	9	3
Q96H79	2	16	0	0	19	0
Q9Y2D5	18	0	18	0	0	4
B4DVY7	5	28		0	0
J3KTA4	6	14	7	0	3	3
O43491-4	13	12		3	2
P17844	6	14	7	0	3	3
P35611-2	13	14		0	4
P35611-3	13	14		0	4
P62917	5	14	5	0	13	3
Q12904	17	13	6	7	0	4
Q13432	0	0	0	0	0	0
Q86XM2	13	14		0	4
Q9Y265	6	15	3	0	10	2
A2A3N8	13	13		0	4
B4DJ81	0	26	1	0	4	0
C9JI87	4	29	3	0	7	1
E9PQB7	0	4	10	0	10	5
F8VUX1	4	17	7	1	16	2
F8VWQ0	2	20	8	0	7	6
F8WD73	6	25		0	4
J3KTM9	11	22	1	0	10	2
K7ERX7	4	20	5	0	8	5
P28331	0	26	1	0	4	0
P35221	17	5	2	0	0	0
P42704	0	29	4	0	10	2
P50991	3	10	10	1	11	7
P78371-2	7	8		7	14
Q14573	17	9	6	0	0	0
Q16352	19	2	12	0	2	3
Q9UM54	1	9	4	0	2	0
E9PKU4	5	14	5	0	13	3
E9PM13	6	3	15	4	2	12
F8VRH0	0	17	1	0	12	2
F8VZY9	13	6	10	6	0	3
H3BLZ8	4	12		1	5
O14880	4	34	1	0	5	0
O43852-8	8	8		10	6
P16152	0	14	0	0	17	1
P67809	10	6	3	4	4	4
Q5VV89	4	34	1	0	5	0
Q9NYL9	8	0	6	0	4	1
Q9UEY8	9	9	3	0	0	0
A2AB09	4	26	6	0	2	0
B4DLN1	9	18	6	2	9	1
D6RFM3	3	6	7	0	14	5
E7EWT1	1	30		0	14
F5H0C7	4	25	2	0	12	1
F6UT28	7	11	8	2	7	4
F8VXI6	4	17	7	1	16	2
G3XAM7	16	5	1	0	0	0
H0Y368	7	14	7	0	17	3
H0Y449	10	6	3	4	4	4
J3QSF3	4	11	6	0	17	1
O60762	7	14	7	0	17	3
P62140	15	0	14	0	1	6
P63092-4	15	12		0	2
P68431	0	14	7	0	8	3
Q5QPK2	7	14	7	0	17	3
Q8N1F7	8	15	9	2	14	3
Q9UM54-6	1	9		0	2
A0A1B0GTT5			31			16
B7ZAV6	11	23		0	10
E9PII3	11	12	6	3	0	2
H0YHC3	4	14	8	1	15	4
H3BQ34	0	12	5	3	6	10
H3BVG0	8	15	9	2	14	3
K7EK77	4	18	6	0	6	7
O00165-3	19	20		6	8
P28331-2	0	26		0	4
P28331-3	0	26		0	4
P28331-4	0	26		0	4
P28331-5	0	26		0	4
P35221-2	16	5		0	0
P40227	4	10	11	4	12	11
P48741	10	6	6	5	5	7
Q0ZGT2	9	0	8	0	1	3
Q5UIP0	9	29	2	0	6	0
Q9UBX3	9	18	5	2	9	0
E9PG39	2	36	1	0	4	0
F8VZ49	4	10	8	0	2	8
H0YL33	4	15	1	0	9	0
H0YMM1	4	15	2	0	8	4
H0YN28	4	15	1	0	9	0
O00165-2	21	16		7	8
P18085	2	25	2	0	13	0
P35749-2	10	10		2	5
P35749-3	10	10		2	5
P35749-4	10	10		2	5
P60842	1	10	5	4	10	4
Q96SB3	8	1	11	0	0	2
Q9BSJ8	2	29	2	0	7	0
P18124	8	4	8	5	8	1
P26368	1	19	1	0	14	1
P28288	10	27	3	0	2	0
P31930	3	16	0	0	13	2
P55209-2	6	18		1	19
Q58FF7	2	17	14	0	2	11
Q5UIP0-2	9	29		0	6
A8MUD9	8	4	8	5	8	1
B7Z5C0	10	20		3	12
C9J0S9	4	14	5	6	12	4
C9JVY5	15	0	16	0	0	4
E9PL09	2	12	5	3	8	3
F5H4R7	11	22		0	10
G3V2N6	6	12	6	7	12	3
G3V2R8	6	12	6	7	12	3
G3V3R4	6	12	6	7	12	3
G3V5W4	6	12	6	7	12	3
P07900-2	9	15		2	12
P12814	3	0	19	0	0	5
Q01546	8	12	2	0	13	1
Q07065	10	15	3	1	2	2
Q9UM54-1	1	9		0	2
Q9UM54-2	1	9		0	2
Q9UM54-4	1	9		0	2
Q9UM54-5	1	9		0	2
A2AB13	5	26	4	0	2	0
B3KVK7	16	15		4	10
C9JMU5	4	12		1	5
E9PPU1	4	8	6	5	6	3
H0YEU2	2	12	5	3	8	3
H9KV75	3	0	18	0	0	5
P12035	8	13	1	0	13	0
P62906	7	10	5	4	4	3
Q14247	12	6	3	0	4	1
Q5JSD1	2	22	9	0	6	1
Q5JSD2	2	22	9	0	6	1
Q5SV16	2	7	12	3	6	6
Q92841-1	4	12		1	5
Q92841-2	4	12		1	5
Q92841-3	4	12		1	5
A0A286YFL2			23			16
A0A3B3IU50			31			8
B1AKQ8	7	11	7	2	7	3
B4E3S0	0	0	24	0	2	9
B7Z1M1	0	19		0	2
E7ERA5	5	10	0	4	8	0
J3KND3	0	8	7	0	4	3
J3QRU1	2	6	7	0	3	1
O00743	16	12	2	0	11	1
P07947	2	6	7	0	3	1
P14618-3	0	18		7	12
P60660	0	8	7	0	4	3
Q9UEY8-2	9	9		0	0
C9J1Z8	4	27	1	0	9	0
E9PMS6	0	0	29	0	0	4
F8WCH0	6	4	9	5	5	5
F8WD26	0	0	28	0	0	4
H0Y9H2	9	12	4	0	4	2
H7BXY5	9	0	7	0	1	1
H7C3T4	7	9	3	9	11	2
J3KP06	0	0	28	0	0	4
M0R019	0	10	8	2	7	5
O43390	6	9	6	3	4	5
P06748-3	0	14		8	10
P55795	4	9	4	4	12	4
Q02878	6	6	8	3	6	5
Q03252	8	4	13	1	2	6
Q5JR95	9	2	11	4	2	6
Q5JYR7	2	22	1	0	12	0
Q6WCQ1	3	4	9	0	0	0
Q8WWI1	0	0	28	0	0	4
Q9BSJ8-2	2	29		0	7
A0A286YFA2			23			13
B5MCW2	8	16	7	0	7	3
E9PMD7	16	0	13	0	1	7
E9PS95	2	11	3	0	8	1
F8VZU9	0	6	7	0	5	2
F8W180	0	6	7	0	5	2
F8W845	14	4		0	0
P84085	4	27	1	0	9	0
Q99536	0	20	0	0	14	0
Q9H3K6	6	10	2	0	13	1
A0A3B3IT15			27			23
C9JQ00	6	12	9	2	4	13
E7EN40	4	10	3	4	8	3
F8WEJ5	9	34	12	0	4	0
P05787	8	1	15	2	2	5
P15880	10	9	4	2	10	4
P26368-2	1	19		0	14
P32119	5	4	8	0	2	10
A0A2R8YFE2			26			18
C9JIS1	10	7	6	0	1	4
G3V1V0	0	6	7	0	5	3
H7C2E4	10	5	6	4	6	8
H7C422	8	16	8	0	7	2
O43852-15	6	12		4	2
O75746	6	19	6	0	10	1
P14625	0	15	7	0	1	5
P26641	4	19	4	0	5	4
Q9NR30-2	8	13		0	6
S4R3E3	11	8	7	0	2	4
E7EUE1	10	27		0	2
F5GYC1	10	27		0	2
H0YEN5	10	9	4	2	10	4
K7EJP1	4	16	5	0	6	5
K7EKW9	2	15	7	0	4	1
K7EQH4	4	16	5	0	6	5
O43813	10	10	0	8	7	1
P08574	7	25	0	0	8	0
P63173	8	8	8	2	4	3
Q12904-2	17	13		7	0
Q16527	0	10	3	0	12	1
Q96N67	6	6	4	0	2	1
Q99832	3	10	4	0	8	9
A0A3B3IS84			26			22
B1AKP8	8	15	3	0	0	0
B7Z6Z4	0	6	7	0	4	3
C9JPM4	2	23	2	0	11	0
E9PFP8	0	12	0	0	8	1
F8VWR4	2	16	6	0	7	4
F8VZL5	2	16	6	0	7	4
F8W1R7	0	6	7	0	4	3
F8W543	3	7	11	0	11	6
H0YI37	10	14	0	0	9	1
H0YIN9	7	16	2	3	7	1
H7C0I0	16	0	4	0	0	2
J3KQ69	3	8	1	2	11	0
K7EK07	6	7	8	0	4	2
O43491-2	11	12		3	0
O43491-3	11	12		3	0
P25205	3	8	1	2	11	0
P57721	0	12	0	0	8	1
P63096	8	7	9	0	1	2
P84243	6	7	8	0	4	2
Q32P51	4	6	5	0	2	8
B1ANR0	0	9	5	2	6	5
B3KM87	1	10	5	3	6	6
C9JZN1	10	7	5	0	1	3
H0YNA0	4	13	1	0	6	0
J3KT12	1	8	5	4	8	4
J3KT73	8	8	8	2	4	3
J3KTB5	1	8	5	4	8	4
J3QL01	8	8	8	2	4	3
J3QS69	1	8	5	4	8	4
J3QST3	8	13		0	13
P36542	6	17	5	0	6	6
P62701	4	4	9	5	6	3
Q13310	0	9	5	2	6	5
Q14247-3	12	6		0	4
Q8NDI1-2	13	15		6	0
Q8NDI1-3	13	15		6	0
Q96P70	14	13	2	0	5	0
Q9NVH1	0	25	6	0	3	0
Q53FA3			21			16
B4E0R6	0	9		0	16
B4E1E9	9	18		2	9
C9J9K3	0	10	0	0	10	5
E9PBK6	8	2	10	0	10	1
F8VPF3	0	6	7	0	4	3
J3KS13	12	2	7	6	4	3
M0R042	8	7	5	4	4	5
P08865	0	10	0	0	10	5
P14174	2	6	0	1	15	3
P46777	4	5	6	2	6	6
Q12906-2	9	10		0	12
Q12906-3	9	10		0	12
Q12906-4	9	10		0	12
Q12906-5	9	10		0	12
Q12906-6	9	10		0	12
Q13432-2	0	0		0	0
Q14247-2	12	6		0	4
Q96HS1	10	7	14	0	2	6
Q9UBX3-2	9	18		2	9
Q9Y2D5-4	21	0		0	0
Q9Y2D5-6	21	0		0	0
B4E2T8	7	19		0	8
C9K0I9	0	10	1	0	11	1
E5RHZ6	6	18	0	0	2	0
E5RJN6	6	18	0	0	2	0
F8VTQ5	4	6	2	0	2	7
K7ENG2	1	17	1	0	10	1
O00743-3	16	12		0	11
O15523	2	8	4	1	4	0
P14868	7	2	8	2	4	5
P29966	5	9		0	6
P63092-2	12	10		0	0
P63092-3	12	10		0	0
Q04695	4	20	2	0	4	2
Q5JWF2-2	12	10		0	0
Q5T440	2	14		0	12
Q8N3F8	2	27	2	0	2	0
Q96RL7	21	10	14	0	0	0
Q9NPL8	6	20	3	0	4	1
A0A1W2PPS1			13			15
B4DWW4	3	8		2	11
C9JAK5	2	18	2	0	9	0
C9JBJ1	2	2	6	4	15	4
C9JTV6	2	2	6	4	15	4
C9JUG7	5	8	6	0	2	2
E7ENZ3	5	8	7	7	7	3
E9PHS0	8	10	0	6	7	1
E9PMP7	0	0	24	0	0	2
F8VW96	0	10	2	0	12	1
G3V1Y7	0	6	4	0	4	2
H0YID6	8	12	0	0	13	0
M0R2T0	0	6	7	2	6	5
O43592	8	19	10	0	2	2
O94905-2	0	20		0	10
O94905-3	0	20		0	10
P09211	0	7	2	7	6	6
P35606	4	13	12	0	4	10
P60660-2	0	8		0	5
P62258	0	4	7	0	10	10
P78347	0	9	11	0	0	8
Q3ZCQ8	2	12	6	0	10	6
Q5H909	11	8	4	7	8	4
Q6WCQ1-2	3	4		0	0
Q9BTV4	3	26		0	4
Q9UNF1	11	8	4	7	8	4
A0A2R8Y6G6			12			19
A0A3B3ISC6			23			21
A6PW80	2	2	7	6	9	7
F8VR82	11	0	11	0	1	4
H0Y9Q7	7	18	2	0	4	2
H0YH88	3	7	11	0	10	6
H3BM93	8	10	8	2	11	3
J3QT27	0	12	0	0	7	1
Q0ZGT2-4	9	0		0	1
Q14739	3	15	1	0	14	0
Q5JRR6	0	8	1	2	8	8
Q5T8U2	8	8	1	6	6	2
Q6R5J7	8	8	4	3	2	1
Q9H9B4	4	23	0	0	7	0
A2AB11	3	24	3	0	2	0
C9JEV8	6	5	9	2	4	13
C9JJQ8	6	5	9	2	4	13
F5GZ03	0	11	6	1	7	5
F8W7R3	10	9	10	0	4	3
H0YMN7	4	6	9	3	5	6
M0QXW7	0	12	0	0	14	0
O15269	6	19	2	0	8	1
P22626-2	6	2		4	2
P23396-2	3	12		3	8
P61106	4	12	4	2	9	3
P62266	10	2	5	6	2	4
P62314	14	5	3	1	6	2
Q96N67-2	6	6		0	2
Q96N67-3	6	6		0	2
Q96N67-4	6	6		0	2
Q96N67-5	6	6		0	2
Q96N67-6	6	6		0	2
E9PLJ3	0	4	7	0	8	4
F5H2F4	0	12	2	0	5	8
F8VRJ2	5	10	8	1	7	6
H7C3M2	8	16	5	0	7	1
J3KSP2	8	8	5	2	4	3
M0QZM1	0	7	5	0	15	4
P11586	0	12	2	0	5	8
Q0ZGT2-3	9	0		0	1
Q9HAV0	7	8	5	0	0	2
E9PHH5	7	13		0	17
F8W0C6	1	17	3	0	4	1
J3KSI6	6	5	5	0	5	2
J3QRS3	4	6	2	0	2	1
O14950	4	6	2	0	2	1
O14974	2	0	15	0	0	0
P00390	0	8	0	0	15	0
P14618-2	0	16		4	8
P19105	4	6	2	0	2	1
P57721-4	0	12		0	8
P57721-5	0	12		0	8
Q5RI18	4	0	11	0	0	13
Q969V3	2	20	0	0	9	2
Q9P2J5	10	5	8	5	5	7
B4DT28	4	5	4	3	4	5
C9JAW5	4	10	3	0	12	3
C9JNU6	4	10	3	0	12	3
D6R991	5	8	5	2	5	5
E9PB61	6	7	2	0	4	2
J3KSW8	3	4	6	0	0	0
J3QL43	1	6	5	4	8	4
J3QR64	1	6	5	4	8	4
P00390-2	0	8		0	15
P00390-4	0	8		0	15
P58107	14	4	1	5	2	0
Q12905	7	12	2	0	7	2
Q12931	2	24	1	0	6	0
Q15758	3	18	0	0	19	0
Q3SY69	0	16		0	12
Q86V81	6	7	2	0	4	2
Q8TDZ2	0	0	14	0	0	3
Q96A33	0	23	2	0	13	0
Q9HC07	7	16		0	12
Q9NZI8	16	2	3	0	3	1
Q9Y230	0	11	5	0	10	5
Q9Y241	4	10	3	0	12	3
Q9Y2D5-5	19	0		0	0
Q9Y2D5-7	19	0		0	0
E5RI99	3	5	5	1	8	3
F2Z2S8	5	7	5	4	4	3
F5H1N1	0	25		0	3
F5H4J1	9	4	1	2	2	1
F8VQR7	0	10	2	0	10	0
G3XA94	6	18	2	0	4	0
H0Y5F3	4	5	2	0	4	1
H0YAR2	4	4	6	0	8	4
H0YCJ7	5	7	5	4	4	3
H0YF32	5	7	5	4	4	3
J3QLI9	12	5	3	1	6	2
K7EKJ9	7	8	0	0	10	0
O14828	6	20	0	0	6	0
P24386-2	0	7		13	33
P62081	0	6	6	0	0	4
P62888	3	5	5	1	8	3
P67775	5	12	0	0	3	3
Q567Q0	2	9		4	14
Q5T7N0	4	5	6	2	6	5
Q86U12	5	13		2	8
Q9NVH1-3	0	25		0	3
R4GMY1	7	19	2	0	5	0
B3KV44	4	13		1	14
E7ETR0	0	12	3	0	8	2
H0YFD6	2	10	12	0	7	6
H0YJH7	5	6	3	2	2	2
H3BP04	4	15	0	0	14	1
J3KTE4	8	10	2	4	2	2
J3QR09	8	10	2	4	2	2
M0QXM4	3	16	0	0	19	0
M0R0C3	2	9	6	0	8	6
M0R2F8	2	9	6	0	8	6
O00165-5	17	10		3	6
O14925	2	12	2	1	6	2
P02786	2	18	3	0	6	0
P04637	12	5	4	0	2	1
P04792	8	8	5	4	4	2
P26599	0	9	4	0	5	2
P50454	0	20	0	0	12	0
P54136	2	4	10	0	2	3
P58876	4	8	4	2	4	2
P62807	4	8	4	2	4	2
P84098	8	10	2	4	2	2
Q14651	6	4	2	2	12	0
Q5QNW6	4	8	4	2	4	2
Q69YQ0	8	0	15	0	0	0
Q6WCQ1-3	3	4		0	0
Q93079	4	8	4	2	4	2
Q969V3-2	2	20		0	9
Q96A33-2	0	23		0	13
Q99877	4	8	4	2	4	2
Q99879	4	8	4	2	4	2
U3KQK0	4	8	4	2	4	2
A0A1X7SBS1			11			12
A4QPE4			36			4
A8MX94	0	6	2	6	4	5
B7Z9C4	0	9		0	20
E5RHE1	6	14	0	0	2	0
E7ESE0	7	11	3	2	7	1
E7ETD8	11	0	9	0	1	2
E9PPU0	12	5		4	2
F5H897	2	24		0	6
F8W646	4	8	7	0	0	6
H0Y5F5	0	9	4	2	6	4
H0Y8S0	12	12	3	2	2	1
K7EMW4	2	18	0	0	9	2
M0QXS5	0	7	3	0	2	1
O14983	2	11	5	0	6	2
O60814	4	8	4	2	4	2
P11940-2	5	11		3	10
P38159	2	4	4	1	4	7
P57053	4	8	4	2	4	2
P62136-2	17	0		0	1
Q5SRD1	2	12	2	1	6	2
Q5TCC5	8	8		7	8
Q5TCD2	8	8		7	8
Q99880	4	8	4	2	4	2
A0A1W2PP35			12			14
A2AEA2	3	14	7	3	8	2
E9PHV5	2	4	9	0	2	0
G3V0E5	2	18	3	0	6	0
G3V2D6	4	1	2	2	8	3
K7EL29	2	12	9	2	8	4
O96008	0	32		0	0
P0C0S5	4	8	4	0	4	4
P10321	3	14	7	3	8	2
P28290	2	4	9	0	2	0
P57721-2	0	12		0	7
P57721-3	0	12		0	7
P62714	5	11	0	0	3	2
P62753	4	4	6	2	4	4
Q71UI9	4	8	4	0	4	4
Q8IXI1	1	18	1	0	6	0
Q96S52	15	25		0	5
Q96S52-2	15	25		0	5
A0A087X0X3			16			11
A0A5K1VW56			24			5
B4DJ93	0	9		2	8
C9J0D1	4	8	4	0	4	4
C9JU35	6	16	3	0	4	1
E7EX29	2	5	5	4	4	8
E9PMT2	0	0	20	0	0	2
F8WAN1	7	0	15	0	0	0
H0YFS2	2	14	1	2	14	0
H7C0Z9	0	14	0	0	14	0
M0R0N3	0	8	5	0	5	3
O00571-2	2	12		1	6
O60506	4	4	4	0	2	5
P23527	4	6	4	2	4	1
P27635	6	5	5	2	2	2
P33778	4	6	4	2	4	1
P35221-3	14	4		0	0
P61313	6	0	10	2	4	3
P62070	2	9	2	0	14	0
P63104	2	5	5	4	4	8
Q0ZGT2-2	7	0		0	1
Q15233	2	2	0	6	13	0
Q15393	0	10	7	0	4	4
Q16778	4	6	4	2	4	1
Q5TCI8	2	4	9	0	0	2
B4DLW8	6	14		0	3
B4DPX4	0	15		0	8
C9JR82	6	14	2	0	4	0
C9JSK0	0	0	0	0	0	0
C9JZR2	5	8	3	0	3	0
E9PK85	2	9	2	0	14	0
F6Q0E3	9	7		0	0
H0Y6E7	2	4	4	1	4	7
H3BP78	8	6	11	0	4	1
H3BT71	2	4	4	1	4	7
O43390-3	6	9		3	4
O60716	5	8	3	0	3	0
P02545	2	2	12	0	0	2
P02768-2	4	4		9	4
P06899	4	6	4	2	4	1
P30050-2	6	10		4	4
P42167-2	10	6		2	0
P47755-2	5	8		0	2
P63167	0	7	5	0	4	2
Q5HY57	8	4	3	5	5	3
Q92598	2	3	9	1	0	9
Q9BYB4	0	10		0	14
Q9H361	3	6	4	1	8	4
Q9UNF1-2	11	8		7	8
A0A0A0MSX9			14			11
B4DNK4			7			18
B4DTG2	4	19		0	5
E5RFP6	4	16		0	0
E5RK27	4	16		0	0
E9PKZ0	4	6	4	0	12	2
F5H0E2	0	18	1	0	16	0
H0YFY6	10	2	0	0	0	0
K7ERE3	5	7	2	0	4	2
O43143	1	7	4	0	8	6
P10599-2	0	9		0	14
P13646	5	7	2	0	4	2
Q14160	0	8	1	0	8	0
Q5H907	6	8	1	7	8	3
Q8N257	4	6	3	2	4	1
Q92614	5	0	3	0	0	0
Q9NVI1-1	13	13		0	4
B4DI60	3	11		3	11
B7Z5Z2	2	9		0	14
C9JKQ7	2	2	5	4	10	3
C9JZG2	2	2	5	4	10	3
D6RDP7	4	14	2	0	2	2
E7EQV9	6	0	10	2	4	2
E9PQD7	6	6	4	1	8	3
H7BZN3	9	19		0	6
J3QLN6	1	6	2	4	8	2
P06733-2	0	14		7	12
P11171	9	2	2	0	0	0
P62070-3	2	9		0	14
P63096-2	8	7		0	1
Q14571	6	5	6	0	4	0
Q5T9A4-3	11	10		0	7
Q5VV87	2	27	1	0	4	0
Q96C36	3	15	1	0	6	1
B4DEM7	0	13		0	8
C9IZL7	2	2	0	6	13	0
C9JKM9	4	14	7	3	2	1
D6RAT0	4	2	4	2	2	2
E9PPV6	0	18	0	0	10	0
E9PR70	0	18	0	0	10	0
F8VZN8	2	0	13	0	0	0
F8WAU6	6	14	2	0	4	0
F8WB00	6	14	2	0	4	0
F8WC42	6	14	2	0	4	0
H0YHV5	7	10	2	0	6	1
H7C1G0	1	6	0	0	15	0
J3KP33	10	5	3	0	2	1
O00743-2	12	8		0	11
P04637-4	12	5		0	2
P28288-2	8	19		0	0
P30153	5	8	4	0	5	1
P35637	2	6	3	0	3	2
P36873-2	15	0		0	1
P61247	4	2	4	2	2	2
Q14160-3	0	8		0	8
Q9NVH1-2	0	22		0	1
A0A087WTT1			9			9
B4DR61	5	9	5	0	4	2
C9J826	4	5	4	0	4	1
C9JK18	4	5	4	0	4	1
C9JKY1	4	5	4	0	4	1
C9JTX4	4	5	4	0	4	1
D6RAQ8	4	14	2	0	2	2
D6RAU8	4	14	2	0	2	2
D6RB85	4	14	2	0	2	2
D6RG13	4	2	4	2	2	2
E7ENU7	6	0	9	2	4	2
E9PS23	0	2	6	0	6	3
F5GZI0	4	11	5	0	10	0
G3V1A1	4	6	3	0	12	1
G3V4M8	3	8	3	4	3	2
H7C1F6	0	6		0	12
J3KNX9	5	0		0	0
J3KRZ1	4	8	3	0	3	1
M0R1A7	5	0	4	6	0	3
M0R3D6	5	0	4	6	0	3
O00165-4	11	12		7	4
P11171-2	9	2		0	0
P11171-3	9	2		0	0
P11171-4	9	2		0	0
P17661	5	2	8	0	2	5
P30042	0	6		0	12
P30042-2	0	6		0	12
P43243-2	1	10		3	5
P60842-2	1	8		4	8
P61619	5	9	5	0	4	2
Q02543	5	0	4	6	0	3
Q8IY33	12	12		0	2
Q8IY33-5	12	12		0	2
Q92614-2	5	0		0	0
Q96H79-2	0	11		0	14
Q9BTE9	9	4		2	2
Q9BY89	4	0	14	0	0	0
Q9NS69	6	14		0	2
Q9UMS4	3	5	3	2	3	4
Q9Y241-2	4	10		0	12
A0A087WVQ6			17			9
A0A2U3TZH3			13			13
A2A3R5	4	4	4	2	4	3
B0AZS6	2	5	4	4	4	5
B3KR64	6	15		0	6
C9JPP4	8	7		0	1
D6RB09	4	2	4	2	2	2
E9PIQ7	10	4	7	0	4	3
E9PK86	0	16	0	0	10	0
E9PMI5	0	16	0	0	10	0
G3V203	4	6	3	1	4	2
H0YHA7	4	6	3	1	4	2
H0YI43	0	4	4	0	5	2
H0YN52	2	11	1	0	5	0
J3QQ67	4	6	3	1	4	2
M0R117	5	0	3	6	0	3
O60716-10	5	8		0	3
O60716-11	5	8		0	3
O60716-12	5	8		0	3
O60716-13	5	8		0	3
O60716-14	5	8		0	3
O60716-15	5	8		0	3
O60716-16	5	8		0	3
O60716-2	5	8		0	3
O60716-3	5	8		0	3
O60716-4	5	8		0	3
O60716-5	5	8		0	3
O60716-6	5	8		0	3
O60716-7	5	8		0	3
O60716-8	5	8		0	3
O60716-9	5	8		0	3
O95373	0	16	3	0	5	0
O96008-2	0	28		0	0
P07197-2	15	2		0	2
P12004	5	12	2	0	6	4
P25398	8	8	2	2	2	4
P42677	2	1	6	2	2	7
P49368-2	6	19		1	2
P51991	4	0	7	2	0	2
P53618	2	6	10	0	4	3
P63241	1	6	4	10	1	4
Q07020	4	6	3	1	4	2
Q14240	1	6	1	4	8	2
Q92614-4	5	0		0	0
Q969S8	13	0	1	2	2	0
Q96PK6	2	0	5	4	6	1
Q9Y265-2	0	12		0	8
A0A0C4DGB6			10			9
A0A0D9SFY5			15			8
A0A3B3IU89			17			15
B4DGD5	0	23		0	2
B5MCP9	0	6	4	0	0	2
C9J172	5	5	4	1	3	2
C9J4G9	5	5	5	0	4	0
C9J8B8	12	0	1	2	2	0
C9J8U1	7	0	14	0	0	0
C9JDL2	6	2	6	2	4	10
D6RFI0	4	15		0	6
E7EQG2	1	6	1	4	8	2
F5H019	13	20		0	4
F8VRV5	0	7	3	0	4	1
F8VTU2	11	2	3	0	2	2
F8VVQ7	11	2	3	0	2	2
F8VXL2	0	7	3	0	4	1
H0Y9V9	6	8	0	4	2	1
H0YKX9	2	9	2	0	4	4
H0YKZ7	2	9	2	0	4	4
H0YLV6	2	9	2	0	4	4
H0YMT9	2	9	2	0	4	4
H0YMW4	2	9	2	0	4	4
H3BR27	2	4	4	1	4	6
H7C4G5	6	11	3	0	2	1
M0QYQ7	0	6	3	2	6	3
P12277	0	2	5	1	0	11
P22234	0	6	3	0	5	7
P55060-2	10	13		0	2
Q5T8U3	8	0	2	2	2	3
S4R2X2	4	15		0	6
B4DL14	6	17		0	6
B4DYP2	0	17		0	8
C9J5V9	6	4	1	1	4	1
D6RD16	4	14	1	0	2	2
D6RFM5	0	10	1	0	6	0
D6RHJ3	4	14	1	0	2	2
F8VS58	2	2	6	2	2	7
F8VUA6	4	6	2	1	4	2
F8VUG2	4	1	7	2	2	1
H0YB86	4	4	2	0	8	3
H0YC23	4	9	0	0	3	1
I3L1E8	6	11	3	0	4	0
K7EM90	0	6	3	4	4	7
K7EPJ9	4	14	2	0	2	2
M0R0F0	1	2	4	0	2	3
M0R0Y3	0	5	5	0	8	5
O43390-2	6	7		3	3
P12956	2	8	4	0	2	2
P31040	0	10	1	0	6	0
P36542-2	6	17		0	6
P46782	1	2	4	0	2	3
Q3ZCQ8-2	2	12		0	10
Q5QPJ9	1	10	3	0	11	1
Q92614-3	5	0		0	0
Q96C19	6	0	8	0	0	4
Q9BTT6	0	8		0	14
Q9BW92	0	9	0	0	8	1
A0A494C1K3			11			8
A2A3S1	2	9	7	0	4	1
A2T926	10	4		2	0
B4DS49	9	14		0	4
B4DYD8	5	8		7	7
H3BTW0	4	6	0	0	6	1
H3BV85	4	6	0	0	6	1
H3BVE0	4	6	0	0	6	1
H7C5U1	6	14	1	0	4	0
J3QL15	8	10		4	2
J3QR48	2	8	1	0	8	2
M0R3J3	2	6	1	0	8	1
O14828-2	6	16		0	2
O43837	0	8	0	0	11	0
O60716-17	4	8		0	3
O60716-18	4	8		0	3
O60716-19	4	8		0	3
O60716-20	4	8		0	3
O60716-21	4	8		0	3
O60716-22	4	8		0	3
O60716-23	4	8		0	3
O60716-24	4	8		0	3
O75600	0	10	0	0	10	0
P04637-7	12	4		0	2
P07948	4	5	6	0	0	0
P30048	0	14	4	1	4	3
P48047	2	17	2	0	4	2
P57740	5	6	6	0	6	1
P61158	2	2	3	0	2	1
P62136-3	13	0		0	1
Q92973	12	8	3	0	0	0
Q9NVI1-2	12	9		0	4
B3KQ59	0	9		0	10
B4DQH4	0	11		0	6
B4E2W0	5	14		0	8
B7Z9L0	3	10		1	11
D6RD47	6	2	4	4	0	3
E7EMJ5	6	6		0	0
E9PNX1	0	16	0	0	8	0
H0Y2S9	0	4	5	0	0	0
H0YKL9	2	9	2	0	4	3
K7ENM2	2	14		0	7
M0R2I7	0	4	5	0	4	3
O75600-2	0	10		0	10
O95347	4	14	2	0	2	0
P00390-3	0	6		0	10
P00390-5	0	6		0	10
P04637-2	10	5		0	2
P04637-3	10	5		0	2
P04637-5	10	5		0	2
P04637-6	10	5		0	2
P12268	1	5	0	0	2	1
P12814-2	3	0		0	0
P12814-3	3	0		0	0
P12814-4	3	0		0	0
P26373	4	2	3	1	5	4
P55084	5	14		0	8
Q7Z6Z7	2	8	3	0	0	5
Q8NBS9	3	3	0	7	2	0
Q96RL7-2	21	10		0	0
Q96RL7-3	21	10		0	0
Q96RL7-4	21	10		0	0
Q9H857-2	0	17		0	4
U3KQ84	1	12	1	0	7	0
A0A1W2PP34			9			10
A0A1W2PPH7			9			10
A0A1W2PPL4			9			10
A0A1W2PQL0			9			10
A0A286YFM8			11			9
A0A2R8YCS4			9			8
A0A3B3IRI2			7			6
A0A590UJ58			18			7
A0A590UK56			9			9
B0AZR9			18			7
P0DP23			9			9
P0DP24			9			9
P0DP25			9			9
A6NIW5	5	2	5	0	0	6
B1APJ0	2	10		1	6
B3KY17	2	11		0	6
B4DR52	4	8		2	4
C9J9S3	10	0	8	0	1	2
C9JP48	10	0	8	0	1	2
E7EP42	2	10		1	6
E9PB91	2	10		1	6
E9PEW9	7	2		0	0
F5H6Y5	5	4	1	2	2	0
G5EA38	2	7		0	10
H0Y424	0	0	14	0	0	0
H0Y8C3	0	22		0	8
I3L397	0	6	4	6	1	4
I3L504	0	6	4	6	1	4
O14579	0	10	5	0	7	6
O14983-2	2	11		0	6
O60716-25	4	8		0	3
O60716-26	4	8		0	3
O60716-27	4	8		0	3
O60716-28	4	8		0	3
O60716-29	4	8		0	3
O60716-30	4	8		0	3
O60716-31	4	8		0	3
O60716-32	4	8		0	3
P09496	4	6	0	0	2	2
P09651-2	4	10		0	2
P09651-3	4	10		0	2
P26599-2	0	9		0	5
P26599-3	0	9		0	5
P51610	0	9	1	0	5	0
Q16531	6	7	2	1	3	2
Q5QNW6-2	4	8		2	4
Q5TCC4	6	10		2	4
Q5TDC2	0	22		0	8
Q5XKP0	2	13	6	0	3	0
Q92621	0	12	4	0	2	2
Q96E39	2	4	3	1	4	5
Q9H857	0	17	0	0	4	0
Q9NZJ7	0	22		0	8
Q9NZJ7-2	0	22		0	8
A0A087X295			20			1
A0A0A0MSI0			8			12
A0A0U1RR32			10			9
A0A0U1RRH7			10			9
A0A1B0GVG8			19			8
A6NC17	7	4		1	9
A6NEM2	0	9	1	0	5	0
B1AHC9	2	8	4	0	2	2
B4DXX7	2	8		1	4
B7Z2E6	2	4	2	4	4	5
B7Z2F4	3	9		1	10
E7END2	2	4		0	2
E9PBS1	0	6	2	0	4	5
F5GXG4	6	5	7	0	2	2
F5GY55	6	7	2	1	3	2
H0YB80	2	4	2	4	4	5
H0YKC5	0	7	0	0	7	4
H0YNW5	0	7	0	0	7	4
J3KS25	1	4	2	4	4	1
J3KSZ0	0	6	4	0	6	3
J3QKZ9	1	4	2	4	4	1
K7EJJ5	8	2	4	2	4	2
K7EMD9	5	5	2	0	4	2
K7ENW6	0	8	0	0	6	0
O00161	2	4	3	0	4	0
O75306	1	16	2	0	2	0
P28290-2	2	4		0	2
P33316	0	7	0	0	7	4
P50991-2	3	9		1	10
P53621-2	2	22		0	7
P62820	2	9		0	6
Q7L8L6	6	12	0	0	6	0
Q86UY0	3	3		7	2
Q8IY33-3	11	10		0	2
Q8NBS9-2	3	3		7	2
Q92614-5	5	0		0	0
Q96PK6-5	0	10		0	14
Q9NZI8-2	14	2		0	3
B0AZP7	0	9		0	6
B7Z8M7	2	9		0	5
E7ETK2	2	9		0	5
E9PBJ5	0	10		0	6
F5GZK5	3	6		0	8
H0Y6J8	2	19	0	0	0	0
J9JID7	8	4		1	2
M0QXB4	0	10	5	0	6	5
M0QY96	0	4	4	0	4	2
O14974-3	2	0		0	0
O14974-4	2	0		0	0
O43924	6	9	3	2	6	1
P06702	3	4	0	0	9	0
P07195	0	2	6	1	1	6
P07196	10	3	2	0	2	0
P14866-2	0	7		0	2
P30101	0	3	0	0	5	6
P43307	0	18	1	0	11	0
P51610-2	0	9		0	5
P62820-3	2	9		0	5
Q14160-2	0	8		0	4
Q15032	0	0	0	0	0	0
Q6UB35	0	11	1	0	8	0
Q8NC51	0	6	0	0	4	2
Q8NFQ8	4	9		0	10
Q8TEX9	0	15	1	0	2	0
Q969S8-4	13	0		2	2
Q969S8-5	13	0		2	2
Q96EY1	9	5	3	2	4	2
Q99832-3	3	6		0	8
Q99832-4	3	6		0	8
Q99959	3	2	4	0	0	0
Q9Y3F4	2	8	3	0	5	3
U3KQI3	3	10	2	0	12	0
A0A590UJF0			17			6
B3KVK2			12			11
D6R937	4	8	6	0	0	3
D6RJI2	4	0	3	2	2	5
E7ESS1	10	4	1	0	2	0
E7EUL7	2	2	7	0	2	0
E9PJ81	8	4	0	6	2	0
E9PRQ7	8	4	0	6	2	0
E9PSF4	0	8	1	1	4	0
F5H3X9	5	8		0	5
F5H5Y2	0	18		0	11
F8VXI7	0	7		0	4
F8W1U3	4	0	6	2	2	1
H7C2G3	0	4		0	12
H7C4C8	0	7	4	0	2	7
K7EM20	0	2	3	0	8	5
K7ES63	2	8	5	2	8	2
M0R0P7	4	0	4	6	0	2
P00492	0	4	1	0	4	3
P01893	2	10	4	3	4	1
P02545-2	2	4		0	0
P09429	0	0	2	7	0	3
P13646-3	5	7		0	4
P30499	3	14		3	8
P43307-2	0	18		0	11
P51610-4	0	9		0	5
P57088	2	7	3	1	4	2
Q04323	8	4	0	6	2	0
Q13310-2	0	9		2	6
Q13310-3	0	9		2	6
Q15233-2	2	2		6	13
Q29865	3	14		3	8
Q29963	3	14		3	8
Q69YQ0-2	8	0		0	0
Q86YZ3	0	0	0	0	0	0
Q8NC51-3	0	6		0	4
Q8NC51-4	0	6		0	4
Q93084	2	6	3	2	6	1
Q969S8-2	12	0		2	2
Q96NI0	4	4		0	2
Q9BQG0	12	10	0	0	3	0
Q9HD45	0	20		0	8
Q9NU22	8	12	0	0	0	1
Q9UHI6	9	11	2	0	0	2
A0A087X0K9			30			2
A0A1W2PQ74			9			9
A0A286YER3			10			8
A0A286YFB2			10			8
A0A286YFC8			10			8
A2BF26	3	10	3	3	8	1
B3KU87	5	10		0	0
B5MCR8	5	10		0	0
B7Z4C8	4	2	2	2	4	1
B7Z4E3	4	2	2	2	4	1
C9J673	4	10	5	3	2	1
C9J8P9	4	6	0	0	2	1
C9JNW5	1	0	5	0	7	7
C9JU56	4	2	2	2	4	1
C9JXB8	1	0	5	0	7	7
E7EPB3	4	4	1	2	2	1
E7EX53	4	0	9	2	2	2
E9PD53	2	17	1	0	6	0
E9PMV8	6	4	1	0	2	0
E9PP36	1	8	2	0	1	3
F8W1G6	1	4	0	0	7	1
H0Y4Y4	6	0	5	0	0	3
H3BRI8	8	2	6	2	5	3
H7C2W9	4	2	2	2	4	1
J3KR12	1	11	1	0	6	1
J3QSV6	8	4	1	0	0	2
M0R0R2	1	2	4	0	2	3
O14974-2	2	0		0	0
O43852-12	6	2		6	4
O43852-7	6	2		6	4
O75306-2	1	16		0	2
O76021	8	4	1	0	0	2
P04637-8	10	4		0	2
P04637-9	10	4		0	2
P05787-2	8	1		2	2
P11171-5	9	0		0	0
P11171-6	9	0		0	0
P46783	2	6	3	2	2	2
P50914	4	4	1	2	2	1
P52701	0	12	1	0	4	2
P62318	4	7	0	5	4	0
P62899	4	2	2	2	4	1
P83731	1	0	5	0	7	7
Q00013	0	1		0	8
Q00013-3	0	1		0	8
Q00587	3	8	2	0	4	1
Q04323-2	8	4		6	2
Q13541	0	9		0	10
Q14697	1	4	2	0	4	5
Q15758-2	3	10		0	14
Q15758-3	3	10		0	14
Q3ZCQ8-3	2	9		0	8
Q5VYD6	6	10	3	5	2	1
Q6NXT4	5	10		0	0
Q6NXT4-2	5	10		0	0
Q6NXT4-3	5	10		0	0
Q6NXT4-4	5	10		0	0
Q6P4A7	13	2	1	0	3	0
Q9BQG0-2	12	10		0	3
Q9BWF3	0	10	0	0	12	0
Q9BYB4-2	0	6		0	12
Q9H857-3	0	15		0	4
Q9NTJ3	2	17	1	0	6	0
A0A1W2PQ51			10			7
A0A1X7SBZ2			10			7
A0A2R8Y488			10			10
A0A2R8Y660			10			10
A0A5H1ZRQ2			10			7
B4DJP7	4	7		5	4
E7END7	2	7		0	5
E7ETM7	4	4		3	4
E7ETM8	2	0	6	0	1	1
E9PGB5	13	2		0	3
F5H867	0	8	1	0	14	0
F8W720	0	7		0	7
G3XAC6	1	2	4	0	2	2
H0YBG6	2	5	2	2	7	2
H0YMV8	2	1	3	2	2	5
H3BPE7	2	0	3	0	2	2
I3L0K7	2	10	1	0	6	0
K7EJH8	2	0	4	0	0	1
M0QZN2	1	2	4	0	2	3
O95347-2	4	14		0	2
P16989	4	6	0	2	0	1
P21964	0	16		0	4
P21964-2	0	16		0	4
P22087	0	8	2	1	5	0
P28290-3	2	2		0	0
P30041	0	3	1	0	8	4
P32322	1	13	1	0	7	1
P46778	4	4	2	2	4	3
P49915	0	7		0	7
P62820-2	2	7		0	5
Q13155	4	4	2	4	4	3
Q14240-2	1	6		4	8
Q15019	0	5	0	0	6	0
Q71UI9-2	4	8		0	4
Q71UM5	2	1	3	2	2	5
Q8N1F7-2	0	15		0	9
Q8TEX9-2	0	15		0	2
Q8WUM4	0	6	0	0	10	0
Q92973-2	12	8		0	0
Q9Y281	0	2	6	0	4	2
Q9Y3D2	7	8		0	0
A0A3B3IT88			19			1
B3KQV6	3	6	4	0	3	1
B4DER1	10	5		5	5
B4DHW1	3	12		0	8
B4DJ10	10	5		5	5
B4DPJ8	4	10		4	12
B4DXW1	2	2	3	0	2	1
D6RIT2	0	2	5	0	0	5
E2QRB3	1	12	1	0	7	1
E5RJ09	0	12	8	0	3	0
E7ETB3	0	8	0	0	8	0
E9PFI5	2	2	3	2	0	2
E9PKU7	1	4	2	0	4	5
E9PM36	4	5	1	1	6	2
F5H698	10	5		5	5
F5H6X6	1	4	2	0	4	5
F8WDU6	6	8	6	0	2	2
I3L404	4	5	1	1	6	2
J3QQT0	8	2	2	0	0	1
J3QSF1	2	8	1	0	2	1
M0QXL5	0	8	2	1	5	0
M0R299	0	8	2	1	5	0
M0R2Q4	0	8	2	1	5	0
P07948-2	4	5		0	0
P19012	4	5	2	0	4	2
P43246	0	15	0	0	4	0
Q4VXU2	0	4	4	0	4	4
Q5T6W1	2	6		2	4
Q6P1M0	0	18		0	6
Q99959-2	3	2		0	0
Q9H3K6-2	4	6		0	6
Q9H857-4	0	15		0	4
Q9P0K7	5	1	2	0	0	0
Q9ULA0	0	8	0	0	8	0
Q9Y383	0	2	1	0	2	1
V9GY93	3	12		0	8
V9GZ76	7	6		2	4
B1AHC8	2	8		0	2
B4DFD8	0	8		0	0
B4DZG7	0	11	1	0	8	1
C9IZS4	4	10	4	3	2	0
C9JQ02	4	10	4	3	2	0
C9JV99	4	10	4	3	2	0
E7EMB6	0	8	0	0	8	0
E7EMS6	0	14		0	4
E7EUU4	1	11	1	0	3	0
E7EUU8	0	14		0	4
E7EX73	1	11	1	0	3	0
E9PGM1	1	11	1	0	3	0
F8VVB5	0	7	4	0	5	4
F8W6P5	2	4		2	16
H3BR35	0	9	0	0	2	0
H3BSS4	0	6	0	0	7	1
H3BV11	8	0	5	2	5	3
K7EJ57	0	20		0	0
M0R0C6	0	2	0	0	6	0
M0R0P1	0	8	2	1	5	0
O43837-2	0	6		0	9
O60506-2	4	4		0	2
O60506-3	4	4		0	2
O60506-4	4	4		0	2
P10412	0	1	7	0	0	4
P15170	0	9	0	0	2	0
P16402	0	1	7	0	0	4
P16403	0	1	7	0	0	4
P18031	2	12	1	0	1	0
P33316-2	0	7		0	7
P39019	0	3	8	0	0	7
P40616	0	11	1	0	8	1
P53396	0	2	2	0	7	2
P62280	2	1	7	0	0	5
P68871	2	4		2	16
Q04637	1	11	1	0	3	0
Q13148	0	8	4	0	2	1
Q14318	2	11	2	0	7	0
Q14498	1	0	4	0	2	2
Q15019-2	0	5		0	6
[truncated: 9,196 more rows]

## Sheet: 5-VPS13C vs. VPS13A
	Accession	Description	Gene	Peptide Count
				Replicate 1				Replicate 2				Replicate 3
				eGFP	Rab10	TA	TE	eGFP	Rab10	TA	TE	eGFP	RAB10	RAB10TA	RAB10TE
	Q709C8	Vacuolar protein sorting-associated protein 13C OS=Homo sapiens	VPS13C	0	29	8	52	0	52	10	43	0	76	20	79
	Q96RL7	Vacuolar protein sorting-associated protein 13A OS=Homo sapiens	VPS13A	0	1	0	8	0	3	0	3	0	7	0	12
